# Supplementary material for: Elevated postprandial triglyceride-rich lipoproteins in patients with diabetes and stable coronary artery disease correlated with early renal damage and systemic inflammation
Source: Lipids Health Dis. 2023 May 3;22:58. doi: 10.1186/s12944-023-01820-4 (PMC10158000; doi:10.1186/s12944-023-01820-4)
Supplement: Supplementary file 1 — Additional file 1. Original Data. Data set supporting the conclusions of this article. [file 12944_2023_1820_MOESM1_ESM.xlsx]

## Sheet: 糖尿病组E
	序号	住院号	性别	高血压	吸烟	降脂药	MI	年龄	体重（Kg）	空腹血脂						早餐后4小时血脂						eGFR	尿微量白蛋白/尿肌酐	空腹血糖（mmol/L）	糖化血红蛋白%	IL-6(pg/ml)		TNF(pg/ml)
										甘油三酯(mmol/L)	胆固醇(mmol/L)	HDL(mmol/L)	LDL(mmol/L)	RLP-C(mmol/L)	non-HDL-C(mmol/L)	甘油三酯(mmol/L)	胆固醇(mmol/L)	HDL(mmol/L)	LDL(mmol/L)	RLP-C(mmol/L)	non-HDL-C(mmol/L)					F	P	F	P
E	2	426633	1	1	0	1	0	51	75	1.25	2.73	0.84	1.48	0.41	1.89	1.22	2.83	1.07	1.35	0.41	1.76	99.701	7.6	5.44	6.3	13.5853	13.8805	21.8444	22.3149
E	3	1336245	1	1	0	1	0	59	74	0.93	2.93	1.01	1.54	0.38	1.92	0.8	2.53	0.93	1.29	0.31	1.6	85.873	7.7	7.43	8	15.6646	13.9719	23.1715	20.4458
E	4	662678	0	1	0	1	1	61	81	1.96	3.65	0.98	1.98	0.69	2.67	1.89	3.62	1.1	1.92	0.6	2.52	76.759	12.3	4.93	8.1	15.1831	15.321	25.1489	24.609
E	5	528470	0	1	0	1	0	66	72	1.56	3.12	0.76	1.85	0.51	2.36	2.23	2.9	0.72	1.51	0.67	2.18	74.336	14.1	13.26	11.3	16.9166	16.023	23.5073	24.7432
E	6	802416	0	1	0	1	0	83	68	1.53	4.78	0.79	3.45	0.54	3.99	3.5	5.31	0.71	3.34	1.26	4.6	67.643	37.3	7.24	6.8	16.8335	17.6194	25.3722	27.642
E	9	1615754	0	1	0	1	0	68	69	1.52	5.4	1.15	3.71	0.54	4.25	1.36	3.81	1.34	2.16	0.31	2.47	71.316	39.3	4.97	6.2	16.0383	17.7681	25.3501	28.0908
E	10	1620030	1	0	1	1	0	61	51	0.93	4.09	1.45	2.06	0.58	2.64	3.59	6.43	1.08	4.49	0.86	5.35	69.5741		7.52	7.4	13.5705	14.0125	21.3509	23.6031
E	11	1612782	1	1	1	1	1	51	80	1.42	2.58	0.66	1.45	0.47	1.92	2.25	2.78	0.65	1.5	0.63	2.13	101.295	39.2	11.39	10.4	14.2282	16.1034	23.7578	24.7428
E	12	208845	0	1	0	1	0	60	59	1.77	4.82	1.79	2.47	0.56	3.03	3.02	4.53	1.39	2.29	0.85	3.14	84.637	6.1	5.65	6.3	16.6196	16.7437	22.9749	24.7528
E	13	287194	0	1	0	1	0	78	70	1	3.07	1.11	1.6	0.36	1.96	2.55	3.08	1.28	1.29	0.51	1.8	83.259	16.5	5.32	6.1	13.6975	16.3557	24.8018	25.5102
E	14	1622136	0	1	0	1	0	56	60	1.61	4.22	1.23	2.35	0.64	2.99	1.71	2.95	0.93	1.55	0.47	2.02	75.463	35.7	7.62	6.6	16.4246	17.9587	25.4291	23.7457
E	15	1623064	1	1	0	1	0	59	72.5	1.89	5.34	1.21	3.55	0.58	4.13	2.71	4.61	1.04	2.76	0.81	3.57	133.521	43.9	7.56	8.6	14.9814	16.6145	25.5588	25.9841
E	16	1373003	0	0	0	1	0	61	75	1.77	5.84	1.35	3.82	0.67	4.49	1.72	5.56	1.36	3.65	0.55	4.2	96.165	11.9	6.19	6.6	15.3371	14.971	24.1393	23.8227
E	17	1350572	1	1	1	1	0	80	90	1.58	4.36	1.42	2.44	0.5	2.94	1.16	3.89	1.28	2.21	0.4	2.61	76.9142	6.5	7.24	7.6	12.533	13.6553	21.596	20.6002
E	18	1625721	1	0	1	1	0	62	77	1.06	2.88	0.58	1.79	0.51	2.3	1.8	4.05	0.62	2.71	0.72	3.43	109.57	5.8	4.88	6.8	13.3014	16.1975	24.757	24.7277
E	19	1629615	1	1	1	1	0	56	70	1.83	5.39	1.01	3.68	0.7	4.38	4.48	5.16	0.78	3.22	1.16	4.38	108.889	4.9	5.95	6.9	16.5394	14.2172	22.9875	23.9929
E	21	1633401	0	1	0	1	0	46	58	0.82	3.4	1.22	1.79	0.39	2.18	0.97	3.74	1.35	1.96	0.43	2.39	99.9959	4	5.67	6.2	12.3206	13.6841	20.1297	20.4049
E	22	1199276	1	1	1	1	0	66	85	1.76	3.21	0.82	1.77	0.62	2.39	2.31	2.98	1.01	1.5	0.47	1.97	92.4877	6.5	9.19	8.9	14.2917	15.116	23.2576	26.2338
E	23	1356598	1	1	0	1	0	61	75	1.22	2.85	0.76	1.63	0.46	2.09	2.05	3.06	0.93	1.9	0.23	2.13	132.506	3.2	5.55	7.1	14.9572	16.2455	22.6483	20.5533
E	25	1638276	0	1	0	1	0	65	62	0.94	4.22	1.09	2.76	0.37	3.13	1.2	4.61	1.34	3.02	0.25	3.27	87.4377	4.4	6.09	6.4	14.5827	15.7924	23.2852	22.5065
E	26	917394	1	1	0	1	1	65	70	0.62	3.28	0.92	1.94	0.42	2.36	0.69	2.96	1.09	1.62	0.25	1.87	68.9394	3.3	4.93	5.7	13.2428	13.4534	21.6579	20.7541
E	27	1117786	1	1	0	1	0	63	71	1.58	2.64	0.57	1.45	0.62	2.07	2.71	3.62	0.59	2.08	0.95	3.03	74.6636	22.9	6.71	6.9	14.7307	16.5607	22.0397	25.8762
E	28	1161611	0	0	0	1	0	73	62	1.72	4.56	0.84	3.11	0.61	3.72	3.1	3.58	0.79	1.91	0.88	2.79	86.08	10.4	14.26	11.2	15.8678	16.7245	25.3952	26.3522
E	30	1643504	0	1	0	1	0	62	57	2.01	4.74	0.93	3.2	0.61	3.81	2.16	4.2	0.83	2.63	0.74	3.37	86.0834	4.7	7.31	6	13.5237	15.779	24.3045	25.253
E	32	1643755	1	1	0	1	0	63	81	1.61	4.72	0.92	3.26	0.54	3.8	2.01	4	0.74	2.55	0.71	3.26	68.21	6	6.78	7.3
E	33	1643655	0	1	0	1	0	56	72	0.71	2.9	1.42	1.34	0.14	1.48	0.79	2.78	1.19	1.27	0.32	1.59	124.985	6	5.68	6.2
E	34	1649929	1	1	0	1	0	64	90	2.12	4.47	0.66	3.04	0.77	3.81	2.9	4.43	0.62	2.86	0.95	3.81	90.7892	11.4	6.96	5.8	15.7283	16.6352	25.5404	26.215
E	35	1602777	1	1	1	1	0	81	69	0.84	5.12	1	3.7	0.42	4.12	0.82	4.76	0.99	3.37	0.4	3.77	60.7325	2.4	7.75	6.9	14.51	13.6308	20.6993	24.6805
E	36	1644507	1	1	1	1	0	66	88	1.48	4.17	0.92	2.68	0.57	3.25	4.26	4.1	0.74	2.42	0.94	3.36	134.375	14.9	5.8	7	15.8928	17.7852	22.0552	29.1936
E	38	1397220	0	1	0	1	0	76	68	1.2	5.54	1.28	3.73	0.53	4.26	1.85	5.33	1.16	3.49	0.68	4.17	60.236	53.7	6.78	7.2	14.1022	15.1582	24.6466	31.3685
E	39	1652087	1	1	1	1	1	61	82	1.25	4.63	1.04	3.08	0.51	3.59	1.86	4.43	1.12	2.69	0.62	3.31	100.71	102.1	5.33	8.2	14.381	15.318	22.0318	24.1414
E	41	1650252	1	0	1	1	0	69	80	1.19	3.36	1.24	1.89	0.23	2.12	1.66	3.49	1.08	1.93	0.48	2.41	65.63	5.8	7.03	6.1	16.5231	14.1441	22.8494	21.8005
E	42	1651686	1	1	1	1	0	53	80	1.11	3.19	0.79	1.9	0.5	2.4	1.72	2.74	0.68	1.48	0.58	2.06	104.28	12.1	11.01	12.4	12.5663	14.7346	22.7077	23.9318
E	44	1028338	0	1	0	0	0	51	84	1.24	5.55	1.14	3.92	0.49	4.41	1.18	5.81	1.28	3.9	0.63	4.53	104.305	6.3	8.33	9	12.9924	13.7041	23.7871	21.7767
E	45	151522	0	0	0	0	0	80	57.5	1.79	3.96	0.64	1.98	1.34	3.32	1.8	4.49	1.06	2.44	0.99	3.43	60.0076	33.7	1.74	6.2	16.4101	15.0812	21.4609	23.9732
E	46	1656009	1	0	0	1	0	65	87	1.24	3.62	0.76	2.41	0.45	2.86	2.69	4.13	0.73	2.38	1.02	3.4	153.472	7.8	5.43	6	14.8778	16.6158	22.1966	25.6767
E	47	1656736	0	1	0	1	0	70	80	0.99	3.55	1.26	1.95	0.34	2.29	0.97	3.78	1.47	2.01	0.3	2.31	121.755	6.5	8.42	7.2	13.4336	13.4884	23.9774	23.6985
E	50	1555958	0	1	0	1	0	73	50	1.72	3.97	0.91	2.27	0.79	3.06	2.74	4.08	1.1	2.18	0.8	2.98	70.6282	9.1	14.96	10.6	13.873	16.5164	24.3271	26.0552
E	52	722020	0	1	1	1	0	58	64	1.28	3.07	0.63	1.85	0.59	2.44	1.01	2.81	0.59	1.7	0.52	2.22	83.744	4.9	5.04	10.1	13.1487	13.6611	23.7244	21.6123
E	53	1661936	1	1	0	1	0	63	90	1.89	4.16	0.82	2.62	0.72	3.34	2.88	4.16	0.75	2.53	0.88	3.41	95.924	33	9.38	10.6
E	54	1665957	1	1	1	1	1	58	75	2.02	2.9	0.7	1.55	0.65	2.2	2.45	3.26	0.71	1.77	0.78	2.55	90.58	4.6	6.15	6.8	16.0917	13.7592	24.8908	23.9682
E	55	399907	1	1	1	1	1	79	75	1.59	2.53	0.54	1.46	0.53	1.99	2.4	2.42	0.47	1.25	0.7	1.95	72.855	22.5	8.06	5.8	16.4619	16.2057	25.565	24.813
E	56	619805	1	1	1	1	1	55	90	0.9	2.06	0.86	0.89	0.31	1.2	3.44	2.4	0.81	0.83	0.76	1.59	94.302	6	4.88	7.7	13.6766	16.6465	23.3179	26.5086
E	58	1667966	1	1	0	1	0	66	100	1.09	4.49	0.97	3.01	0.51	3.52	1.3	3.95	0.94	2.42	0.59	3.01	69.355	6.4	3.38	6.7	13.7281	13.699	21.6437	23.2108

## Sheet: Sheet1
1
1
1
1
1
1
1
1
1
1
1
1
1
1
1
1
1
1
1
1
1
1
1
1
1
1
1
1
1
1
1
1
1
1
1
1
1
1
1
1
1
1
1
1
2
2
2
2
2
2
2
2
2
2
2
2
2
2
2
2
2
2
2
2
2
2
2
2
2
2
2
2
2
2
2
2
2
2
2
2
2
2
2
2
2
2
2
2

## Sheet: 非糖尿病组C
	序号	住院号	性别	高血压	吸烟	降脂药	MI	年龄	体重（kg）	空腹血脂					早餐后4小时血脂					eGFR	尿微量白蛋白/尿肌酐	空腹血糖（mmol/L）	糖化血红蛋白%	IL-6(pg/ml)		TNF(pg/ml)
										甘油三酯(mmol/L)	胆固醇(mmol/L)	HDL(mmol/L)	LDL(mmol/L)	RLP-C(mmol/L)	甘油三酯(mmol/L)	胆固醇(mmol/L)	HDL(mmol/L)	LDL(mmol/L)	RLP-C(mmol/L)					F	P	F	P
C	2	1350916	1	1	1	1	1	58	67	1.3	4.31	0.76	3.1	0.45	1.85	3.62	0.73	2.4	0.49	95.86		4.35	5.3	11.1695	14.2394	22.6729	24.0728
C	6	1564005	1	1	1	1	0	61	78	1.32	3.18	0.94	1.87	0.37	1.81	3.37	0.95	1.9	0.52	73.57		4.85	6.1	11.2427	14.238	19.3442	21.7742
C	7	916762	1	1	1	1	0	78	65	1.48	5.01	1.4	3.1	0.51	2.25	4.36	1.41	2.41	0.54	67.136	7	4.62	5.6	12.78	14.6876	22.9578	24.6027
C	8	788899	0	0	0	0	0	75	61	0.84	5.07	1.64	3.1	0.33	1.77	4.44	1.29	2.69	0.46	101.343	4.7	6	6	12.064	13.1569	19.1794	23.2706
C	14	1604401	1	1	1	1	0	51	84	1.86	5.88	1.19	3.99	0.7	2.56	4.78	1.17	2.95	0.66	99.531	7.1	4.89	6.4	13.6187	14.9348	23.1803	25.1489
C	15	351582	1	0	1	1	0	61	52	0.94	3.5	1.15	2.1	0.25	0.87	3.66	0.98	2.22	0.46	72.991	5.7	4.73	6.3	12.6127	14.1981	21.3655	20.3258
C	16	1205807	0	1	0	1	0	69	65	0.99	3.35	1.33	1.67	0.35	1.53	3.36	1.46	1.55	0.35	60.3542	6.6	5.13	6.2	13.9736	13.7006	21.4626	25.2192
C	19	494617	0	1	0	1	0	61	90	1.12	3.63	0.97	2.18	0.48	1.14	3.88	1.12	2.33	0.43	124.289	6.3	5.81	5.7	12.006	13.5381	22.2028	21.2438
C	20	520974	0	1	0	1	0	79	65	1.26	4.77	1.14	3.18	0.45	1.5	4.42	1.15	2.84	0.43	71.9638	5.7	5.33	5.8	12.7253	13.7377	20.3555	21.6378
C	21	1611874	1	1	1	1	1	59	80	0.89	3.82	1.27	2.13	0.42	0.66	3.18	1.12	1.79	0.27	88.204	2.5	5.02	5.8
C	22	1615307	0	1	0	1	0	61	70	1.66	5.28	1.33	3.25	0.7	1.23	4.18	1.08	2.8	0.3	88.379	13.1	4.24	6.7
C	23	1621992	1	1	0	1	1	72	55	0.45	5.77	1.55	3.76	0.46	0.59	4.23	1.16	2.72	0.35	91.654	3.2	4.83	6.1	11.8582	13.1437	18.9285	19.3354
C	24	1621366	0	1	1	1	0	76	57	1.26	5.64	1.3	3.92	0.42	1.92	5.13	1.1	3.39	0.64	59.301	6.6	4.75	4.9	12.88	14.4371	21.3547	24.0786
C	26	1622025	1	0	0	1	1	52	73	1.2	2.95	0.88	1.65	0.42	1.54	2.82	0.94	1.47	0.41	109.393	6.5	4.89	5.8	12.1987	13.9887	21.8206	22.2284
C	27	1622751	1	0	1	1	0	52	66.5	1.42	5.22	1.53	3.35	0.34	1.71	4.87	1.51	2.91	0.45	103.14	3.4	5.06	5.5	11.6559	14.9569	19.5935	20.4709
C	28	1626899	1	0	0	1	0	57	75	1.19	3.06	0.88	1.76	0.42	4.77	3.72	0.78	1.74	1.2	133.394	3.5	4.77	5.7	12.6075	14.73	23.596	24.6043
C	30	1626120	0	1	0	1	0	82	61	1.34	4.65	1	3.12	0.53	2.36	5.37	1.2	3.48	0.69	67.501	12.4	4.91	6.1	13.424	14.6227	20.5868	24.8018
C	31	1627875	0	1	0	1	0	64	55	1.15	3.81	0.86	2.47	0.48	1.04	4.31	1.05	2.86	0.4	61.2682	3.7	4.79	6.6	12.3012	13.3394	21.5253	20.7637
C	32	628854	0	1	0	0	0	63	70	1.75	4.14	1.23	2.43	0.48	2.81	4.5	1.16	2.52	0.82	110.73	15.4	5.64	5.6	13.8873	14.8536	23.028	25.3438
C	33	1105204	1	1	1	1	0	35	95	1.37	3.7	0.79	2.34	0.57	2.3	5.96	0.83	4.41	0.72	162.86	5	4.6	5.7	12.3507	14.5836	22.9339	25.7574
C	34	936903	0	1	0	1	0	50	54	1.1	3.06	1.45	1.07	0.54	0.56	2.93	1.62	1.02	0.29	86.7	3	4.83	6	12.5887	13.103	21.0084	20.4212
C	38	965581	1	0	1	1	1	56	97	1.98	3.46	0.76	2.15	0.55	2.24	3.8	0.8	2.23	0.77	113.552	2.5	5.65	5.1	13.9207	13.6552	22.3396	21.4814
C	39	147439	0	1	0	1	0	74	67	1.24	4.22	1.2	2.51	0.51	1.53	4.91	1.62	2.91	0.38	86.75	10.3	4.17	6.2	13.0994	13.7683	19.2158	23.5567
C	40	1636336	0	1	0	1	0	78	74	1.75	3.97	1.15	2.47	0.35	1.91	4.25	1.01	2.59	0.65	69.6956	5.9	4.91	6.3	12.7871	13.2304	23.2447	24.322
C	41	1450182	0	1	1	1	0	80	65	1.23	3.44	1.14	1.77	0.53	2.16	3.15	0.98	1.46	0.71	60.9294	19	5.68	5.7	12.5922	14.4575	20.2463	24.4099
C	42	1638324	1	0	0	0	0	51	60	0.64	4.13	1.38	2.33	0.42	0.9	3.96	1.44	2.13	0.39	80.2489	2.6	4.48	5.6	11.9206	13.1588	20.3329	18.4237
C	43	586600	0	1	0	0	0	34	71	1.21	4.62	1.05	3.08	0.49	1.29	4.18	0.86	2.83	0.49	115.673	21.4	5.05	5.2	11.723	14.534	23.0318	24.4668
C	44	1640207	1	1	0	1	0	39	90	1.52	3.28	0.7	2.05	0.53	1.75	3.37	0.72	1.98	0.67	93.8646	19.8	5.24	6.1	11.8519	14.0828	22.8415	23.0272
C	45	1641406	1	0	1	1	0	50	79	1.72	4.06	0.92	2.46	0.68	3.14	4.07	0.98	2.38	0.71	108.576	4.2	5.34	5.9	13.2165	13.5271	22.8992	25.4057
C	46	1641385	0	1	0	1	0	62	61	0.68	4.28	1.09	2.78	0.41	1.31	4.16	0.92	2.69	0.55	76.158	7	5.4	5.7	12.7795	13.8702	22.8703	22.0657
C	47	1163095	0	0	0	1	0	61	55	1.03	4.35	1.36	2.7	0.29	1.15	4.35	1.36	2.63	0.36	77.5127		4.65	5.6	13.7195	13.5772	23.7348	21.4596
C	49	1644608	0	1	1	1	0	69	69	1.04	3.77	0.91	2.47	0.39	1.11	4.17	1.08	2.76	0.33	60.2197	4.1	4.31	5.8	11.0701	14.8917	23.8093	21.123
C	54	1650511	1	1	0	1	1	65	65	1.07	3.82	0.91	2.38	0.53	0.96	4.4	1.22	2.86	0.32	84.5398	3.9	4.56	6	11.5806	13.4598	20.8223	22.657
C	55	569419	0	1	0	1	0	54	84	1.15	4.09	1.2	2.5	0.39	1.1	4.36	1.34	2.66	0.36	129.537	4	4.75	5.4	11.0212	13.4708	21.3346	21.197
C	56	1652933	0	1	1	1	0	59	66	0.64	4.27	1.28	2.69	0.3	1.58	4.88	1.34	2.97	0.57	106.88	7	4.88	5.7	11.9737	13.813	20.4074	22.2593
C	57	1006980	0	1	0	1	0	79	78	1.67	3.82	1.13	2.08	0.61	1.77	3.92	1.22	2.05	0.65	75.5784	5	5.62	5.7	13.3572	14.1723	22.5203	23.1071
C	58	1655638	0	1	1	1	0	83	76.5	1.83	3.61	0.71	2.14	0.76	3.52	3.7	0.69	1.84	1.17	60.0352	7.1	5.43	6	13.4549	14.5588	22.9916	25.4893
C	60	1659435	1	0	1	0	0	64	65	0.46	3.37	1.23	1.82	0.32	1	3.3	1.28	1.71	0.31	65.8548	6.6	4.84	6.3	11.9372	14.2859	20.5705	20.4404
C	61	1659178	0	1	0	1	0	75	54	1.45	4.49	0.73	3.13	0.63	1.67	4.62	0.75	3.18	0.69	60.9497	19.7	5.79	5.3	12.2788	13.8833	20.0364	22.4734
C	62	1664265	0	1	0	1	0	66	60	0.93	4.86	1.5	3.06	0.3	0.91	4.61	1.59	2.71	0.31	91.034	6.3	4.31	5.8	12.2557	13.4352	22.1246	20.6604
C	63	1166952	1	1	1	1	0	59	80	1.19	3.73	1.07	2.27	0.39	1.27	3.43	1.03	2	0.4	102.658	3.1	5.39	5.9	13.5696	13.6294	20.6788	21.4617
C	64	1618046	1	1	1	1	0	62	70	1.36	4.76	0.72	3.55	0.49	2.65	5.49	0.77	3.83	0.89	101.571	3.5	5.56	6.4	12.12	13.9293	22.8235	21.634
C	65	1667771	1	0	1	0	0	56	70	1.09	4.73	1.29	2.94	0.5	1.12	5.04	1.43	3.14	0.47	81.116	6.3	4.59	5.8	11.5845	13.5382	23.6855	21.4463
C	66	1668301	0	1	0	1	0	62	62	0.92	4.33	1.18	2.93	0.22	1.74	4.15	1.21	2.56	0.38	72.827	6.6	5.95	5.7	12.8253	13.8519	19.793	22.8223
